# Supplementary material for: Pharmaceutical Compounds in Aquatic Environments—Occurrence, Fate and Bioremediation Prospective
Source: Toxics. 2021 Oct 9;9(10):257. doi: 10.3390/toxics9100257 (PMC8537644; doi:10.3390/toxics9100257)
Supplement: Supplementary file 1 [file toxics-09-00257-s001.zip]

Archive with 1 entries (1 files):
- toxics-1352338-sm-final.pdf
